# Supplementary material for: Diffusion Restriction Comparison between Gleason 4 Fused Glands and Cribriform Glands within Patient Using Whole-Mount Prostate Pathology as Ground Truth
Source: Tomography. 2022 Mar 2;8(2):635–43. doi: 10.3390/tomography8020053 (PMC8938782; doi:10.3390/tomography8020053)
Supplement: Supplementary file 1 [file tomography-08-00053-s001.zip]

Archive with 1 entries (1 files):
- tomography-1577541-supplementary.pdf
